# Supplementary material for: Magnetic CoFe2O4 and NiFe2O4 Induced Self-Assembled Graphene Nanoribbon Framework with Excellent Properties for Li-Ion Battery
Source: Molecules. 2023 May 12;28(10):4069. doi: 10.3390/molecules28104069 (PMC10221835; doi:10.3390/molecules28104069)
Supplement: Supplementary file 1 [file molecules-28-04069-s001.zip]

Archive with 1 entries (1 files):
- molecules-2369528-supplementary.pdf
